# Supplementary material for: Metagenomic analysis of microbe-mediated vitamin metabolism in the human gut microbiome
Source: BMC Genomics. 2019 Mar 12;20:208. doi: 10.1186/s12864-019-5591-7 (PMC6417177; doi:10.1186/s12864-019-5591-7)
Supplement: Supplementary file 1 — Table S1. Statistical information on comparison of vitamin gene abundances between different countries. (XLSX 13 kb) [file 12864_2019_5591_MOESM1_ESM.xlsx]

## Sheet: Table S11
Vitamin	Country 1	Country 2	p	p.adj	p.format	p.signif	Statistical method
BIO-B	America	China	0.0337296396773296	1	0.03373	*	Wilcoxon
BIO-B	America	Denmark	1.15932923591734e-19	9.4e-18	< 2e-16	****	Wilcoxon
BIO-B	America	Spain	3.14342695597056e-08	2.5e-06	3.1e-08	****	Wilcoxon
BIO-B	China	Denmark	1.12002551449099e-50	9.1e-49	< 2e-16	****	Wilcoxon
BIO-B	China	Spain	8.17536382052386e-14	6.6e-12	8.2e-14	****	Wilcoxon
BIO-B	Denmark	Spain	0.02093372577511	1	0.02093	*	Wilcoxon
BIO-T	America	China	6.66285986417958e-05	0.0054	6.7e-05	****	Wilcoxon
BIO-T	America	Denmark	1.89673100361648e-05	0.0015	1.9e-05	****	Wilcoxon
BIO-T	America	Spain	0.33306515908711	1	0.33307	ns	Wilcoxon
BIO-T	China	Denmark	1.54396294212644e-26	1.3e-24	< 2e-16	****	Wilcoxon
BIO-T	China	Spain	0.0197728118493028	1	0.01977	*	Wilcoxon
BIO-T	Denmark	Spain	1.08846727886657e-06	8.8e-05	1.1e-06	****	Wilcoxon
COB-B	America	China	0.0461512634706391	1	0.04615	*	Wilcoxon
COB-B	America	Denmark	8.33004182512166e-21	6.7e-19	< 2e-16	****	Wilcoxon
COB-B	America	Spain	4.1324154441327e-08	3.3e-06	4.1e-08	****	Wilcoxon
COB-B	China	Denmark	5.40095186945205e-51	4.4e-49	< 2e-16	****	Wilcoxon
COB-B	China	Spain	8.58997819707554e-14	7e-12	8.6e-14	****	Wilcoxon
COB-B	Denmark	Spain	0.000728778598997392	0.059	0.00073	***	Wilcoxon
COB-T	America	China	5.37008774499228e-08	4.3e-06	5.4e-08	****	Wilcoxon
COB-T	America	Denmark	1.83349749247505e-08	1.5e-06	1.8e-08	****	Wilcoxon
COB-T	America	Spain	0.00970862140254783	0.79	0.00971	**	Wilcoxon
COB-T	China	Denmark	6.06450468260014e-42	4.9e-40	< 2e-16	****	Wilcoxon
COB-T	China	Spain	9.40786315225156e-09	7.6e-07	9.4e-09	****	Wilcoxon
COB-T	Denmark	Spain	0.201865332150377	1	0.20187	ns	Wilcoxon
FOL-B	America	China	5.18389694183361e-05	0.0042	5.2e-05	****	Wilcoxon
FOL-B	America	Denmark	8.80828028922751e-23	7.1e-21	< 2e-16	****	Wilcoxon
FOL-B	America	Spain	2.1515473049607e-09	1.7e-07	2.2e-09	****	Wilcoxon
FOL-B	China	Denmark	3.2789469792324e-55	2.7e-53	< 2e-16	****	Wilcoxon
FOL-B	China	Spain	8.23666943355725e-15	6.7e-13	8.2e-15	****	Wilcoxon
FOL-B	Denmark	Spain	0.00395260187534443	0.32	0.00395	**	Wilcoxon
FOL-T	America	China	0.00106159107553766	0.086	0.00106	**	Wilcoxon
FOL-T	China	Denmark	4.8185109776608e-09	3.9e-07	4.8e-09	****	Wilcoxon
FOL-T	China	Spain	0.0185592843984717	1	0.01856	*	Wilcoxon
MEN-B	America	China	0.0566037002172391	1	0.05660	ns	Wilcoxon
MEN-B	America	Denmark	6.72038519814945e-22	5.4e-20	< 2e-16	****	Wilcoxon
MEN-B	America	Spain	1.364971359853e-08	1.1e-06	1.4e-08	****	Wilcoxon
MEN-B	China	Denmark	1.12002551449099e-50	9.1e-49	< 2e-16	****	Wilcoxon
MEN-B	China	Spain	8.18515531149273e-13	6.6e-11	8.2e-13	****	Wilcoxon
MEN-B	Denmark	Spain	0.00443413737568905	0.36	0.00443	**	Wilcoxon
NIA-B	America	China	7.7645697392609e-07	6.3e-05	7.8e-07	****	Wilcoxon
NIA-B	America	Denmark	2.4377326467196e-21	2e-19	< 2e-16	****	Wilcoxon
NIA-B	America	Spain	4.60566496379842e-07	3.7e-05	4.6e-07	****	Wilcoxon
NIA-B	China	Denmark	1.57767479987688e-55	1.3e-53	< 2e-16	****	Wilcoxon
NIA-B	China	Spain	4.17527461428827e-14	3.4e-12	4.2e-14	****	Wilcoxon
NIA-B	Denmark	Spain	0.000177321829940076	0.014	0.00018	***	Wilcoxon
PAN-B	America	China	3.35866967004487e-06	0.00027	3.4e-06	****	Wilcoxon
PAN-B	America	Denmark	3.97618160780781e-21	3.2e-19	< 2e-16	****	Wilcoxon
PAN-B	America	Spain	1.83403667697575e-07	1.5e-05	1.8e-07	****	Wilcoxon
PAN-B	China	Denmark	1.31353667839825e-55	1.1e-53	< 2e-16	****	Wilcoxon
PAN-B	China	Spain	2.2830344776699e-14	1.8e-12	2.3e-14	****	Wilcoxon
PAN-B	Denmark	Spain	0.00013229627988937	0.011	0.00013	***	Wilcoxon
PAN-T	America	China	1.72332220022787e-06	0.00014	1.7e-06	****	Wilcoxon
PAN-T	America	Denmark	1.66745782692494e-22	1.4e-20	< 2e-16	****	Wilcoxon
PAN-T	America	Spain	1.34060890203418e-07	1.1e-05	1.3e-07	****	Wilcoxon
PAN-T	China	Denmark	9.36359956096735e-57	7.6e-55	< 2e-16	****	Wilcoxon
PAN-T	China	Spain	3.16845026162481e-14	2.6e-12	3.2e-14	****	Wilcoxon
PAN-T	Denmark	Spain	0.000112521519636831	0.0091	0.00011	***	Wilcoxon
PYR-B	America	China	0.00760996515420799	0.62	0.00761	**	Wilcoxon
PYR-B	America	Denmark	1.03460751881377e-21	8.4e-20	< 2e-16	****	Wilcoxon
PYR-B	America	Spain	1.29020249022883e-08	1e-06	1.3e-08	****	Wilcoxon
PYR-B	China	Denmark	2.11649560987634e-54	1.7e-52	< 2e-16	****	Wilcoxon
PYR-B	China	Spain	1.14933122014421e-14	9.3e-13	1.1e-14	****	Wilcoxon
PYR-B	Denmark	Spain	0.00193244621076061	0.16	0.00193	**	Wilcoxon
RIB-B	America	China	0.00113809558467493	0.092	0.00114	**	Wilcoxon
RIB-B	America	Denmark	1.31034379202211e-19	1.1e-17	< 2e-16	****	Wilcoxon
RIB-B	America	Spain	8.78291807782148e-08	7.1e-06	8.8e-08	****	Wilcoxon
RIB-B	China	Denmark	4.73528647861847e-51	3.8e-49	< 2e-16	****	Wilcoxon
RIB-B	China	Spain	7.40427849276785e-14	6e-12	7.4e-14	****	Wilcoxon
RIB-B	Denmark	Spain	0.00567403223748929	0.46	0.00567	**	Wilcoxon
THI-B	America	China	0.000128014761576166	0.01	0.00013	***	Wilcoxon
THI-B	America	Denmark	1.03460751881377e-21	8.4e-20	< 2e-16	****	Wilcoxon
THI-B	America	Spain	1.7410905842401e-07	1.4e-05	1.7e-07	****	Wilcoxon
THI-B	China	Denmark	2.0447919739604e-55	1.7e-53	< 2e-16	****	Wilcoxon
THI-B	China	Spain	6.22322649275584e-14	5e-12	6.2e-14	****	Wilcoxon
THI-B	Denmark	Spain	0.00013772851882165	0.011	0.00014	***	Wilcoxon
THI-T	America	China	4.17985668372127e-10	3.4e-08	4.2e-10	****	Wilcoxon
THI-T	America	Denmark	0.00703776147446915	0.57	0.00704	**	Wilcoxon
THI-T	America	Spain	0.0336927635427986	1	0.03369	*	Wilcoxon
THI-T	China	Denmark	2.20451753961263e-33	1.8e-31	< 2e-16	****	Wilcoxon
THI-T	China	Spain	0.00238568878275396	0.19	0.00239	**	Wilcoxon
THI-T	Denmark	Spain	2.52516195286267e-06	0.0002	2.5e-06	****	Wilcoxon
