# Supplementary material for: Metagenomic analysis of microbe-mediated vitamin metabolism in the human gut microbiome
Source: BMC Genomics. 2019 Mar 12;20:208. doi: 10.1186/s12864-019-5591-7 (PMC6417177; doi:10.1186/s12864-019-5591-7)
Supplement: Supplementary file 7 — Table S1–Table S10. List of all the KEGG Orthologies (KOs) and Enzyme Commission (EC) numbers that were studied for each vitamin pathways. (XLSX 31 kb) [file 12864_2019_5591_MOESM7_ESM.xlsx]

## Sheet: Table S1 Biotin
KO ID	Type	Gene name	Enzyme	EC No.
K00059	BIO-B	fabG	3-oxoacyl-[acyl-carrier protein] reductase	EC:1.1.1.100
K16593	BIO-B	bioI, CYP107H	pimeloyl-[acyl-carrier protein] synthase	EC:1.14.14.46
K00208	BIO-B	fabI	enoyl-[acyl-carrier protein] reductase I	EC:1.3.1.10
K00208	BIO-B	fabI	enoyl-[acyl-carrier protein] reductase I	EC:1.3.1.9
K02169	BIO-B	bioC	malonyl-CoA O-methyltransferase	EC:2.1.1.197
K09458	BIO-B	fabF	3-oxoacyl-[acyl-carrier-protein] synthase II	EC:2.3.1.179
K00647	BIO-B	fabB	3-oxoacyl-[acyl-carrier-protein] synthase I	EC:2.3.1.41
K00652	BIO-B	bioF	8-amino-7-oxononanoate synthase	EC:2.3.1.47
K19563	BIO-B	bioA, bioK	lysine---8-amino-7-oxononanoate aminotransferase	EC:2.6.1.105
K19562	BIO-B	BIO3-BIO1	bifunctional dethiobiotin synthetase / adenosylmethionine---8-amino-7-oxononanoate aminotransferase	EC:2.6.1.62
K00833	BIO-B	bioA	adenosylmethionine---8-amino-7-oxononanoate aminotransferase	EC:2.6.1.62
K01012	BIO-B	bioB	biotin synthase	EC:2.8.1.6
K02170	BIO-B	bioH	pimeloyl-[acyl-carrier protein] methyl ester esterase	EC:3.1.1.85
K09789	BIO-B	bioG	pimeloyl-[acyl-carrier protein] methyl ester esterase	EC:3.1.1.85
K19560	BIO-B	bioK	pimeloyl-[acyl-carrier protein] methyl ester esterase	EC:3.1.1.85
K19561	BIO-B	bioJ	pimeloyl-[acyl-carrier protein] methyl ester esterase	EC:3.1.1.85
K02372	BIO-B	fabZ	3-hydroxyacyl-[acyl-carrier-protein] dehydratase	EC:4.2.1.59
K01906	BIO-B	bioW	6-carboxyhexanoate--CoA ligase	EC:6.2.1.14
K19562	BIO-B	BIO3-BIO1	bifunctional dethiobiotin synthetase / adenosylmethionine---8-amino-7-oxononanoate aminotransferase	EC:6.3.3.3
K01935	BIO-B	bioD	dethiobiotin synthetase	EC:6.3.3.3
K03523	BIO-T	bioY	biotin transport system substrate-specific component	NA
K16783	BIO-T	bioN	biotin transport system permease protein	NA
K16784	BIO-T	bioM	biotin transport system ATP-binding protein	NA

## Sheet: Table S2 Cobalamin
KO ID	Type	Gene name	Enzyme	EC No.
K00643	COB-B	E2.3.1.37, ALAS	5-aminolevulinate synthase	EC:2.3.1.37
K01885	COB-B	EARS, gltX	glutamyl-tRNA synthetase	EC:6.1.1.17
K14163	COB-B	EPRS	bifunctional glutamyl/prolyl-tRNA synthetase	EC:6.1.1.17
K02492	COB-B	hemA	glutamyl-tRNA reductase	EC:1.2.1.70
K01845	COB-B	hemL	glutamate-1-semialdehyde 2,1-aminomutase	EC:5.4.3.8
K01698	COB-B	hemB, ALAD	porphobilinogen synthase	EC:4.2.1.24
K01749	COB-B	hemC, HMBS	hydroxymethylbilane synthase	EC:2.5.1.61
K01719	COB-B	hemD, UROS	uroporphyrinogen-III synthase	EC:4.2.1.75
K13542	COB-B	cobA-hemD	uroporphyrinogen III methyltransferase / synthase	EC:4.2.1.75
K13543	COB-B	hemDX	uroporphyrinogen III methyltransferase / synthase	EC:4.2.1.75
K00589	COB-B	MET1	uroporphyrin-III C-methyltransferase	EC:2.1.1.107
K02302	COB-B	cysG	uroporphyrin-III C-methyltransferase / precorrin-2 dehydrogenase / sirohydrochlorin ferrochelatase	EC:2.1.1.107
K02303	COB-B	cobA	uroporphyrin-III C-methyltransferase	EC:2.1.1.107
K02496	COB-B	hemX	uroporphyrin-III C-methyltransferase	EC:2.1.1.107
K13542	COB-B	cobA-hemD	uroporphyrinogen III methyltransferase / synthase	EC:2.1.1.107
K13543	COB-B	hemDX	uroporphyrinogen III methyltransferase / synthase	EC:2.1.1.107
K02302	COB-B	cysG	uroporphyrin-III C-methyltransferase / precorrin-2 dehydrogenase / sirohydrochlorin ferrochelatase	EC:1.3.1.76
K02304	COB-B	MET8	precorrin-2 dehydrogenase / sirohydrochlorin ferrochelatase	EC:1.3.1.76
K02190	COB-B	cbiK	sirohydrochlorin cobaltochelatase	EC:4.99.1.3
K03795	COB-B	cbiX	sirohydrochlorin cobaltochelatase	EC:4.99.1.3
K22011	COB-B	cfbA	sirohydrochlorin cobalto/nickelchelatase	EC:4.99.1.3
K03394	COB-B	cobI-cbiL	precorrin-2/cobalt-factor-2 C20-methyltransferase	EC:2.1.1.151
K05934	COB-B	E2.1.1.131, cobJ, cbiH	precorrin-3B C17-methyltransferase	EC:2.1.1.131
K13540	COB-B	cobIJ	precorrin-2 C20-methyltransferase / precorrin-3B C17-methyltransferase	EC:2.1.1.131
K13541	COB-B	cbiGH-cobJ	cobalt-precorrin 5A hydrolase / precorrin-3B C17-methyltransferase	EC:2.1.1.131
K05936	COB-B	cobM, cbiF	precorrin-4/cobalt-precorrin-4 C11-methyltransferase	EC:2.1.1.271
K02189	COB-B	cbiG	cobalt-precorrin 5A hydrolase	EC:3.7.1.12
K13541	COB-B	cbiGH-cobJ	cobalt-precorrin 5A hydrolase / precorrin-3B C17-methyltransferase	EC:3.7.1.12
K02188	COB-B	cbiD	cobalt-precorrin-5B (C1)-methyltransferase	EC:2.1.1.195
K05895	COB-B	cobK-cbiJ	precorrin-6A/cobalt-precorrin-6A reductase	EC:1.3.1.106
K02191	COB-B	cbiT	cobalt-precorrin-6B (C15)-methyltransferase	EC:2.1.1.196
K03399	COB-B	cbiE	cobalt-precorrin-7 (C5)-methyltransferase	EC:2.1.1.289
K06042	COB-B	cobH-cbiC	precorrin-8X/cobalt-precorrin-8 methylmutase	EC:5.4.99.60
K02224	COB-B	cobB-cbiA	cobyrinic acid a,c-diamide synthase	EC:6.3.5.11
K13786	COB-B	cobR	cob(II)yrinic acid a,c-diamide reductase	EC:1.16.8.1
K00798	COB-B	MMAB, pduO	cob(I)alamin adenosyltransferase	EC:2.5.1.17
K04032	COB-B	eutT	ethanolamine utilization cobalamin adenosyltransferase	EC:2.5.1.17
K19221	COB-B	cobA, btuR	cob(I)alamin adenosyltransferase	EC:2.5.1.17
K02232	COB-B	cobQ, cbiP	adenosylcobyric acid synthase	EC:6.3.5.10
K02231	COB-B	cobP, cobU	adenosylcobinamide kinase / adenosylcobinamide-phosphate guanylyltransferase	EC:2.7.1.156
K02231	COB-B	cobP, cobU	adenosylcobinamide kinase / adenosylcobinamide-phosphate guanylyltransferase	EC:2.7.7.62
K19712	COB-B	cobY	adenosylcobinamide-phosphate guanylyltransferase	EC:2.7.7.62
K02233	COB-B	E2.7.8.26, cobS, cobV	adenosylcobinamide-GDP ribazoletransferase	EC:2.7.8.26
K16651	COB-B	pduX	L-threonine kinase	EC:2.7.1.177
K04720	COB-B	cobD	threonine-phosphate decarboxylase	EC:4.1.1.81
K02227	COB-B	cbiB, cobD	adenosylcobinamide-phosphate synthase	EC:6.3.1.10
K00768	COB-B	E2.4.2.21, cobU, cobT	nicotinate-nucleotide--dimethylbenzimidazole phosphoribosyltransferase	EC:2.4.2.21
K22316	COB-B	rhnA-cobC	ribonuclease H / adenosylcobalamin/alpha-ribazole phosphatase	EC:3.1.3.73
K02226	COB-B	cobC, phpB	alpha-ribazole phosphatase	EC:3.1.3.73
K03394	COB-B	cobI-cbiL	precorrin-2/cobalt-factor-2 C20-methyltransferase	EC:2.1.1.130
K13540	COB-B	cobIJ	precorrin-2 C20-methyltransferase / precorrin-3B C17-methyltransferase	EC:2.1.1.130
K02229	COB-B	cobG	precorrin-3B synthase	EC:1.14.13.83
K05936	COB-B	cobM, cbiF	precorrin-4/cobalt-precorrin-4 C11-methyltransferase	EC:2.1.1.133
K02228	COB-B	cobF	precorrin-6A synthase	EC:2.1.1.152
K05895	COB-B	cobK-cbiJ	precorrin-6A/cobalt-precorrin-6A reductase	EC:1.3.1.54
K00595	COB-B	cobL	precorrin-6Y C5,15-methyltransferase (decarboxylating)	EC:2.1.1.132
K06042	COB-B	cobH-cbiC	precorrin-8X/cobalt-precorrin-8 methylmutase	EC:5.4.99.61
K02224	COB-B	cobB-cbiA	cobyrinic acid a,c-diamide synthase	EC:6.3.5.9
K02230	COB-B	cobN	cobaltochelatase CobN	EC:6.6.1.2
K09882	COB-B	cobS	cobaltochelatase CobS	EC:6.6.1.2
K09883	COB-B	cobT	cobaltochelatase CobT	EC:6.6.1.2
K02471	COB-T	bacA	Vitamin B12 transport ATP-binding protein BacA	NA
K16092	COB-T	btuB	Vitamin B12 transporter BtuB	NA
K06073	COB-T	btuC	Vitamin B12 import system permease protein BtuC	NA
K06074	COB-T	btuD	Vitamin B12 import ATP-binding protein BtuD	NA
K06858	COB-T	btuF	Vitamin B12-binding protein	NA

## Sheet: Table S3 Folate
KO ID	Type	Gene name	Enzyme	EC No.
K01495	FOL-B	GCH1, folE	GTP cyclohydrolase IA	EC:3.5.4.16
K09007	FOL-B	folE2	GTP cyclohydrolase IB	EC:3.5.4.16
K08310	FOL-B	nudB, ntpA	dihydroneopterin triphosphate diphosphatase	EC:3.6.1.67
K19965	FOL-B	folQ	dihydroneopterin triphosphate pyrophosphohydrolase	EC:3.6.1.67
K09739	FOL-B	mptD	dihydroneopterin aldolase	EC:4.1.2.25
K13940	FOL-B	sulD	dihydroneopterin aldolase / 2-amino-4-hydroxy-6-hydroxymethyldihydropteridine diphosphokinase	EC:4.1.2.25
K13939	FOL-B	FOL1	dihydroneopterin aldolase / 2-amino-4-hydroxy-6-hydroxymethyldihydropteridine diphosphokinase / dihydropteroate synthase	EC:4.1.2.25
K01633	FOL-B	folB	7,8-dihydroneopterin aldolase/epimerase/oxygenase	EC:4.1.2.25
K00950	FOL-B	folK	2-amino-4-hydroxy-6-hydroxymethyldihydropteridine diphosphokinase	EC:2.7.6.3
K07142	FOL-B	mptE	2-amino-4-hydroxy-6-hydroxymethyldihydropteridine diphosphokinase	EC:2.7.6.3
K13940	FOL-B	sulD	dihydroneopterin aldolase / 2-amino-4-hydroxy-6-hydroxymethyldihydropteridine diphosphokinase	EC:2.7.6.3
K13939	FOL-B	FOL1	dihydroneopterin aldolase / 2-amino-4-hydroxy-6-hydroxymethyldihydropteridine diphosphokinase / dihydropteroate synthase	EC:2.7.6.3
K13941	FOL-B	folKP	2-amino-4-hydroxy-6-hydroxymethyldihydropteridine diphosphokinase / dihydropteroate synthase	EC:2.7.6.3
K01664	FOL-B	pabA	para-aminobenzoate synthetase component II	EC:2.6.1.85
K01665	FOL-B	pabB	para-aminobenzoate synthetase component I	EC:2.6.1.85
K13950	FOL-B	pabAB	para-aminobenzoate synthetase	EC:2.6.1.85
K03342	FOL-B	pabBC	para-aminobenzoate synthetase / 4-amino-4-deoxychorismate lyase	EC:2.6.1.85
K03342	FOL-B	pabBC	para-aminobenzoate synthetase / 4-amino-4-deoxychorismate lyase	EC:4.1.3.38
K02619	FOL-B	pabC	4-amino-4-deoxychorismate lyase	EC:4.1.3.38
K18482	FOL-B	ADCL	4-amino-4-deoxychorismate lyase	EC:4.1.3.38
K00796	FOL-B	folP	dihydropteroate synthase	EC:2.5.1.15
K18824	FOL-B	sul2	dihydropteroate synthase type 2	EC:2.5.1.15
K18825	FOL-B	sul3	dihydropteroate synthase type 3	EC:2.5.1.15
K18974	FOL-B	sul1	dihydropteroate synthase type 1	EC:2.5.1.15
K13941	FOL-B	folKP	2-amino-4-hydroxy-6-hydroxymethyldihydropteridine diphosphokinase / dihydropteroate synthase	EC:2.5.1.15
K13939	FOL-B	FOL1	dihydroneopterin aldolase / 2-amino-4-hydroxy-6-hydroxymethyldihydropteridine diphosphokinase / dihydropteroate synthase	EC:2.5.1.15
K20457	FOL-B	DHFS	dihydrofolate synthase	EC:6.3.2.12
K11754	FOL-B	folC	dihydrofolate synthase / folylpolyglutamate synthase	EC:6.3.2.12
K22099	FOL-B	folC2	dihydrofolate synthase / folylpolyglutamate synthase	EC:6.3.2.12
K11754	FOL-B	folC	dihydrofolate synthase / folylpolyglutamate synthase	EC:6.3.2.17
K22099	FOL-B	folC2	dihydrofolate synthase / folylpolyglutamate synthase	EC:6.3.2.17
K01930	FOL-B	FPGS	folylpolyglutamate synthase	EC:6.3.2.17
K00287	FOL-B	DHFR, folA	dihydrofolate reductase	EC:1.5.1.3
K18589	FOL-B	dfrA1, dhfr	dihydrofolate reductase (trimethoprim resistance protein)	EC:1.5.1.3
K18590	FOL-B	dfrA12, dhfr	dihydrofolate reductase (trimethoprim resistance protein)	EC:1.5.1.3
K18591	FOL-B	dfrD, dhfr	dihydrofolate reductase (trimethoprim resistance protein)	EC:1.5.1.3
K19643	FOL-B	dfrA10, dfr10	dihydrofolate reductase (trimethoprim resistance protein)	EC:1.5.1.3
K19644	FOL-B	dfrA19, dfrA18	dihydrofolate reductase (trimethoprim resistance protein)	EC:1.5.1.3
K19645	FOL-B	dfrB, dfr2	dihydrofolate reductase (trimethoprim resistance protein)	EC:1.5.1.3
K13998	FOL-B	DHFR-TS	dihydrofolate reductase / thymidylate synthase	EC:1.5.1.3
K13938	FOL-B	folM	dihydromonapterin reductase / dihydrofolate reductase	EC:1.5.1.3
K22391	FOL-T	folT	Folate transporter FolT	NA

## Sheet: Table S4 Niacin
KO ID	Type	Gene name	Enzyme	EC No.
K00278	NIA-B	nadB	L-aspartate oxidase	EC:1.4.3.16
K06989	NIA-B	nadX, ASPDH	aspartate dehydrogenase	EC:1.4.1.21
K03517	NIA-B	nadA	quinolinate synthase	EC:2.5.1.72
K00767	NIA-B	nadC, QPRT	nicotinate-nucleotide pyrophosphorylase (carboxylating)	EC:2.4.2.19
K03426	NIA-B	E3.6.1.22, NUDT12, nudC	NAD+ diphosphatase	EC:3.6.1.22
K01513	NIA-B	ENPP1_3, CD203	ectonucleotide pyrophosphatase/phosphodiesterase family member 1/3	EC:3.6.1.9
K04765	NIA-B	mazG	nucleoside triphosphate diphosphatase	EC:3.6.1.9
K00952	NIA-B	nadM	nicotinamide-nucleotide adenylyltransferase	EC:2.7.7.1
K19785	NIA-B	POF1	nicotinamide-nucleotide adenylyltransferase	EC:2.7.7.1
K06211	NIA-B	nadR	HTH-type transcriptional regulator, transcriptional repressor of NAD biosynthesis genes	EC:2.7.7.1
K06210	NIA-B	NMNAT	nicotinamide mononucleotide adenylyltransferase	EC:2.7.7.1
K13522	NIA-B	K13522, nadM	bifunctional NMN adenylyltransferase/nudix hydrolase	EC:2.7.7.1
K10524	NIA-B	NRK1_2	nicotinamide/nicotinate riboside kinase	EC:2.7.1.22
K06211	NIA-B	nadR	HTH-type transcriptional regulator, transcriptional repressor of NAD biosynthesis genes	EC:2.7.1.22
K06210	NIA-B	NMNAT	nicotinamide mononucleotide adenylyltransferase	EC:2.7.7.18
K00969	NIA-B	nadD	nicotinate-nucleotide adenylyltransferase	EC:2.7.7.18
K01916	NIA-B	nadE	NAD+ synthase	EC:6.3.1.5
K01950	NIA-B	E6.3.5.1, NADSYN1, QNS1, nadE	NAD+ synthase (glutamine-hydrolysing)	EC:6.3.5.1
K03742	NIA-B	pncC	nicotinamide-nucleotide amidase	EC:3.5.1.42
K03743	NIA-B	pncC	nicotinamide-nucleotide amidase	EC:3.5.1.42
K18551	NIA-B	SDT1	pyrimidine and pyridine-specific 5'-nucleotidase	EC:3.1.3.1
K18550	NIA-B	ISN1	IMP and pyridine-specific 5'-nucleotidase	EC:3.1.3.2
K00322	NIA-B	sthA, udhA	NAD(P) transhydrogenase	EC:1.6.1.1
K00323	NIA-B	NNT	NAD(P) transhydrogenase	EC:1.6.1.2
K00324	NIA-B	pntA	NAD(P) transhydrogenase subunit alpha	EC:1.6.1.2
K00325	NIA-B	pntB	NAD(P) transhydrogenase subunit beta	EC:1.6.1.2
K01081	NIA-B	E3.1.3.5	5'-nucleotidase	EC:3.1.3.5
K03787	NIA-B	surE	5'-nucleotidase	EC:3.1.3.5
K19970	NIA-B	NT5E, CD73	5'-nucleotidase	EC:3.1.3.5
K11751	NIA-B	ushA	5'-nucleotidase / UDP-sugar diphosphatase	EC:3.1.3.5
K08693	NIA-B	yfkN	2',3'-cyclic-nucleotide 2'-phosphodiesterase / 3'-nucleotidase / 5'-nucleotidase	EC:3.1.3.5
K08723	NIA-B	yjjG	5'-nucleotidase	EC:3.1.3.5
K20881	NIA-B	yrfG	5'-nucleotidase	EC:3.1.3.5
K00763	NIA-B	pncB, NAPRT1	nicotinate phosphoribosyltransferase	EC:6.3.4.21
K03462	NIA-B	NAMPT	nicotinamide phosphoribosyltransferase	EC:2.4.2.12
K01440	NIA-B	PNC1	nicotinamidase	EC:3.5.1.19
K08281	NIA-B	pncA	nicotinamidase/pyrazinamidase	EC:3.5.1.19
			nicotinamide mononucleotidase	EC:3.2.2.14

## Sheet: Table S5 Menaquinone
KO ID	Type	Gene name	Enzyme	EC No.
K01851	MEN-B	pchA	salicylate biosynthesis isochorismate synthase	EC:5.4.4.2
K02361	MEN-B	entC	isochorismate synthase	EC:5.4.4.2
K02552	MEN-B	menF	menaquinone-specific isochorismate synthase	EC:5.4.4.2
K02551	MEN-B	menD	2-succinyl-5-enolpyruvyl-6-hydroxy-3-cyclohexene-1-carboxylate synthase	EC:2.2.1.9
K08680	MEN-B	menH	2-succinyl-6-hydroxy-2,4-cyclohexadiene-1-carboxylate synthase	EC:4.2.99.20
K02549	MEN-B	menC	O-succinylbenzoate synthase	EC:4.2.1.113
K14760	MEN-B	AAE14	acyl-activating enzyme 14	EC:6.2.1.26
K01911	MEN-B	menE	O-succinylbenzoic acid---CoA ligase	EC:6.2.1.26
K01661	MEN-B	menB	naphthoate synthase	EC:4.1.3.36
K12073	MEN-B	E3.1.2.28	1,4-dihydroxy-2-naphthoyl-CoA hydrolase	EC:3.1.2.28
K19222	MEN-B	menI, DHNAT	1,4-dihydroxy-2-naphthoyl-CoA hydrolase	EC:3.1.2.28
K02548	MEN-B	menA	1,4-dihydroxy-2-naphthoate octaprenyltransferase	EC:2.5.1.74 2.5.1.-
K03183	MEN-B	ubiE	demethylmenaquinone methyltransferase / 2-methoxy-6-polyprenyl-1,4-benzoquinol methylase	EC:2.1.1.163
K03809	MEN-B	wrbA	NAD(P)H dehydrogenase (quinone)	EC:1.6.5.2
K19267	MEN-B	qorB	NAD(P)H dehydrogenase (quinone)	EC:1.6.5.2

## Sheet: Table S6 Pantothenate
KO ID	Type	Gene name	Enzyme	EC No.
K00053	PAN-B	ilvC	ketol-acid reductoisomerase	EC:1.1.1.86
K01687	PAN-B	ilvD	dihydroxy-acid dehydratase	EC:4.2.1.9
K00606	PAN-B	panB	3-methyl-2-oxobutanoate hydroxymethyltransferase	EC:2.1.2.11
K00077	PAN-B	panE, apbA	2-dehydropantoate 2-reductase	EC:1.1.1.169
K01579	PAN-B	panD	aspartate 1-decarboxylase	EC:4.1.1.11
K18933	PAN-B	mfnA, adc	tyrosine decarboxylase / aspartate 1-decarboxylase	EC:4.1.1.11
K18966	PAN-B	GADL1, CSADC, ADC	sulfinoalanine decarboxylase / aspartate 1-decarboxylase	EC:4.1.1.11
K01918	PAN-B	panC	pantoate--beta-alanine ligase	EC:6.3.2.1
K13799	PAN-B	panC-cmk	pantoate ligase / CMP/dCMP kinase	EC:6.3.2.1
K00867	PAN-B	coaA	type I pantothenate kinase	EC:2.7.1.33
K01947	PAN-B	birA-coaX	biotin---[acetyl-CoA-carboxylaseligase / type III pantothenate kinase	EC:2.7.1.33
K03525	PAN-B	coaX	type III pantothenate kinase	EC:2.7.1.33
K09680	PAN-B	coaW	type II pantothenate kinase	EC:2.7.1.33
K13038	PAN-B	coaBC, dfp	phosphopantothenoylcysteine decarboxylase / phosphopantothenate---cysteine ligase	EC:6.3.2.5
K21977	PAN-B	coaB	phosphopantothenate---cysteine ligase (CTP)	EC:6.3.2.5
K01598	PAN-B	PPCDC, coaC	phosphopantothenoylcysteine decarboxylase	EC:4.1.1.36
K13038	PAN-B	coaBC, dfp	phosphopantothenoylcysteine decarboxylase / phosphopantothenate---cysteine ligase	EC:4.1.1.36
K00954	PAN-B	E2.7.7.3A, coaD, kdtB	pantetheine-phosphate adenylyltransferase	EC:2.7.7.3
K02201	PAN-B	E2.7.7.3B	pantetheine-phosphate adenylyltransferase	EC:2.7.7.3
K02318	PAN-B	COASY	phosphopantetheine adenylyltransferase / dephospho-CoA kinase	EC:2.7.7.3
K00859	PAN-B	coaE	dephospho-CoA kinase	EC:2.7.1.24
K02318	PAN-B	COASY	phosphopantetheine adenylyltransferase / dephospho-CoA kinase	EC:2.7.1.24
K14392	PAN-T	panF	Sodium/pantothenate symporter	NA
K03453	PAN-T	panS	Pantothenate precursors transporter PanS	NA
NA	PAN-T	panT	Pantothenate transporter PanT	NA

## Sheet: Table S7 Pyridoxine
KO ID	Type	Gene name	Enzyme	EC No.
K03473	PYR-B	pdxB	erythronate-4-phosphate dehydrogenase	EC:1.1.1.290
K00831	PYR-B	serC, PSAT1	phosphoserine aminotransferase	EC:2.6.1.52
K00097	PYR-B	pdxA	4-hydroxythreonine-4-phosphate dehydrogenase	EC:1.1.1.262
K03474	PYR-B	pdxJ	pyridoxine 5-phosphate synthase	EC:2.6.99.2
K00868	PYR-B	pdxK, pdxY	pyridoxine kinase	EC:2.7.1.35
K07758	PYR-B	PDXP	pyridoxal phosphatase	EC:3.1.3.74
K13248	PYR-B	PHOSPHO2	pyridoxal phosphate phosphatase PHOSPHO2	EC:3.1.3.74
K00275	PYR-B	pdxH, PNPO	pyridoxamine 5'-phosphate oxidase	EC:1.4.3.5
K05275	PYR-B	E1.1.1.65	pyridoxine 4-dehydrogenase	EC:1.1.1.65
K18607	PYR-B	pno	pyridoxine 4-oxidase	EC:1.1.3.12
K06215	PYR-B	pdxS, pdx1	pyridoxal 5'-phosphate synthase pdxS subunit	EC:4.3.3.6
K08681	PYR-B	pdxT, pdx2	5'-phosphate synthase pdxT subunit	EC:4.3.3.6
K18608	PYR-B	ppaT	pyridoxamine---pyruvate transaminase	EC:2.6.1.30
K01662	PYR-B	dxs	1-deoxy-D-xylulose-5-phosphate synthase	EC:2.2.1.7

## Sheet: Table S8 Riboflavin
KO ID	Type	Gene name	Enzyme	EC No.
K01497	RIB-B	ribA, RIB1	GTP cyclohydrolase II	EC:3.5.4.25
K14652	RIB-B	ribBA	3,4-dihydroxy 2-butanone 4-phosphate synthase / GTP cyclohydrolase II	EC:3.5.4.25
K01498	RIB-B	ribD1	diaminohydroxyphosphoribosylaminopyrimidine deaminase	EC:3.5.4.26
K11752	RIB-B	ribD	diaminohydroxyphosphoribosylaminopyrimidine deaminase / 5-amino-6-(5-phosphoribosylamino)uracil reductase	EC:3.5.4.26
K00082	RIB-B	ribD2	5-amino-6-(5-phosphoribosylamino)uracil reductase	EC:1.1.1.193
K11752	RIB-B	ribD	diaminohydroxyphosphoribosylaminopyrimidine deaminase / 5-amino-6-(5-phosphoribosylamino)uracil reductase	EC:1.1.1.193
K21063	RIB-B	K21063	5-amino-6-(5-phospho-D-ribitylamino)uracil phosphatase	EC:3.1.3.104
K21064	RIB-B	ycsE, yitU, ywtE	5-amino-6-(5-phospho-D-ribitylamino)uracil phosphatase	EC:3.1.3.104
K22912	RIB-B	PYRP2	5-amino-6-(5-phospho-D-ribitylamino)uracil phosphatase	EC:3.1.3.104
K20861	RIB-B	ybjI	FMN hydrolase / 5-amino-6-(5-phospho-D-ribitylamino)uracil phosphatase	EC:3.1.3.104
K20860	RIB-B	FHY1	FMN hydrolase / 5-amino-6-(5-phospho-D-ribitylamino)uracil phosphatase	EC:3.1.3.104
K20862	RIB-B	yigB	FMN hydrolase / 5-amino-6-(5-phospho-D-ribitylamino)uracil phosphatase	EC:3.1.3.104
K02858	RIB-B	ribB, RIB3	3,4-dihydroxy 2-butanone 4-phosphate synthase	EC:4.1.99.12
K14652	RIB-B	ribBA	3,4-dihydroxy 2-butanone 4-phosphate synthase / GTP cyclohydrolase II	EC:4.1.99.12
K00794	RIB-B	ribH, RIB4	6,7-dimethyl-8-ribityllumazine synthase	EC:2.5.1.78
K00793	RIB-B	ribE, RIB5	riboflavin synthase	EC:2.5.1.9
K00861	RIB-B	RFK, FMN1	riboflavin kinase	EC:2.7.1.26
K11753	RIB-B	ribF	riboflavin kinase / FMN adenylyltransferase	EC:2.7.1.26
K20884	RIB-B	FHY	riboflavin kinase / FMN hydrolase	EC:2.7.1.26
K00953	RIB-B	FLAD1	FAD synthetase	EC:2.7.7.2
K11753	RIB-B	ribF	riboflavin kinase / FMN adenylyltransferase	EC:2.7.7.2
K14656	RIB-B	ribL	FAD synthetase	EC:2.7.7.2
NA	RIB-T	ribU	Riboflavin transporter RibU	NA

## Sheet: Table S9 Thiamine
KO ID	Type	Gene name	Enzyme	EC No.
K03153	THI-B	thiO	glycine oxidase	EC:1.4.3.19
K01662	THI-B	dxs	1-deoxy-D-xylulose-5-phosphate synthase	EC:2.2.1.7
K22699	THI-B	thi4	sulfide-dependent adenosine diphosphate thiazole synthase	EC:2.4.2.59
K03146	THI-B	THI4, THI1	cysteine-dependent adenosine diphosphate thiazole synthase	EC:2.4.2.60
K10811	THI-B	E2.5.1.2	thiamine pyridinylase	EC:2.5.1.2
K00788	THI-B	thiE	thiamine-phosphate pyrophosphorylase	EC:2.5.1.3
K14153	THI-B	thiDE	hydroxymethylpyrimidine kinase / phosphomethylpyrimidine kinase / thiamine-phosphate diphosphorylase	EC:2.5.1.3
K14154	THI-B	THI6	thiamine-phosphate diphosphorylase / hydroxyethylthiazole kinase	EC:2.5.1.3
K21219	THI-B	thiDN	hydroxymethylpyrimidine kinase / phosphomethylpyrimidine kinase / thiamine-phosphate diphosphorylase	EC:2.5.1.3
K21220	THI-B	thiN	thiamine-phosphate diphosphorylase	EC:2.5.1.3
K00877	THI-B	THI20	hydroxymethylpyrimidine/phosphomethylpyrimidine kinase / thiaminase	EC:2.7.1.49
K00941	THI-B	thiD	hydroxymethylpyrimidine/phosphomethylpyrimidine kinase	EC:2.7.1.49
K14153	THI-B	thiDE	hydroxymethylpyrimidine kinase / phosphomethylpyrimidine kinase / thiamine-phosphate diphosphorylase	EC:2.7.1.49
K21219	THI-B	thiDN	hydroxymethylpyrimidine kinase / phosphomethylpyrimidine kinase / thiamine-phosphate diphosphorylase	EC:2.7.1.49
K00878	THI-B	thiM	hydroxyethylthiazole kinase	EC:2.7.1.50
K14154	THI-B	THI6	thiamine-phosphate diphosphorylase / hydroxyethylthiazole kinase	EC:2.7.1.50
K07251	THI-B	thiK	thiamine kinase	EC:2.7.1.89
K00946	THI-B	thiL	thiamine-monophosphate kinase	EC:2.7.4.16
K00939	THI-B	adk, AK	adenylate kinase	EC:2.7.4.3
K00877	THI-B	THI20	hydroxymethylpyrimidine/phosphomethylpyrimidine kinase / thiaminase	EC:2.7.4.7
K00941	THI-B	thiD	hydroxymethylpyrimidine/phosphomethylpyrimidine kinase	EC:2.7.4.7
K14153	THI-B	thiDE	hydroxymethylpyrimidine kinase / phosphomethylpyrimidine kinase / thiamine-phosphate diphosphorylase	EC:2.7.4.7
K21219	THI-B	thiDN	hydroxymethylpyrimidine kinase / phosphomethylpyrimidine kinase / thiamine-phosphate diphosphorylase	EC:2.7.4.7
K00949	THI-B	thiN, TPK1, THI80	thiamine pyrophosphokinase	EC:2.7.6.2
K03148	THI-B	thiF	sulfur carrier protein ThiS adenylyltransferase	EC:2.7.7.73
K03149	THI-B	thiG	thiazole synthase	EC:2.8.1.10
K03151	THI-B	thiI	tRNA uracil 4-sulfurtransferase	EC:2.8.1.4
K04487	THI-B	iscS, NFS1	cysteine desulfurase	EC:2.8.1.7
K01077	THI-B	E3.1.3.1, phoA, phoB	alkaline phosphatase	EC:3.1.3.1
K06949	THI-B	rsgA, engC	ribosome biogenesis GTPase / thiamine phosphate phosphatase	EC:3.1.3.100
K01078	THI-B	PHO	acid phosphatase	EC:3.1.3.2
K14394	THI-B	ACP1	low molecular weight phosphotyrosine protein phosphatase	EC:3.1.3.2
K14394	THI-B	ACP1	low molecular weight phosphotyrosine protein phosphatase	EC:3.1.3.48
K00877	THI-B	THI20	hydroxymethylpyrimidine/phosphomethylpyrimidine kinase / thiaminase	EC:3.5.99.2
K03707	THI-B	tenA	thiaminase (transcriptional activator TenA)	EC:3.5.99.2
K06928	THI-B	NTPCR	nucleoside-triphosphatase	EC:3.6.1.15
K05307	THI-B	THTPA	thiamine-triphosphatase	EC:3.6.1.28
K03147	THI-B	thiC	phosphomethylpyrimidine synthase	EC:4.1.99.17
K03150	THI-B	thiH	2-iminoacetate synthase	EC:4.1.99.19
K10810	THI-B	tenI	thiazole tautomerase (transcriptional regulator TenI)	EC:5.3.99.10
K18278	THI-B	THI5	pyrimidine precursor biosynthesis enzyme	NA
K02064	THI-T	thiB	Thiamine-binding periplasmic protein	NA
K02062	THI-T	thiQ	Thiamine import ATP-binding protein ThiQ	NA
K16789	THI-T	thiT	Thiamine transporter ThiT	NA
K16785	THI-T	ykoC	thiamine permease protein YkoC	NA
K16786, K16787	THI-T	ykoD	thiamine permease protein YkoD	NA
K16925	THI-T	ykoE	thiamine permease protein YkoE	NA

## Sheet: Table S10 Vitamin-dependent ECs
Biotin-dependent enzyme ECs	Cobalamin-dependent enzyme Ecs	Thiamine-dependent enzyme Ecs
2.1.3.1	2.1.3.1	1.2.1.58
4.1.1.3	2.1.1.13	1.2.3.3
4.1.1.41	4.2.1.28	1.2.4.1
4.1.1.70	4.2.1.30	1.2.4.2
6.3.4.6	4.3.1.2	1.2.4.4
6.4.1.1	4.3.1.7	1.2.7.1
6.4.1.2	5.4.3.3	1.2.7.3
6.4.1.3	5.4.3.4	1.2.7.8
6.4.1.4	5.4.3.5	1.2.7.10
6.4.1.5	5.4.3.7	1.2.7.11
6.4.1.7	5.4.99.1	2.2.1.1
7.2.4.3	5.4.99.2	2.2.1.3
	5.4.99.4	2.2.1.4
	1.17.4.1	2.2.1.5
	2.8.4.1	2.2.1.6
		2.2.1.7
		2.2.1.12
		2.3.3.15
		3.7.1.22
		4.1.1.1
		4.1.1.7
		4.1.1.8
		4.1.1.47
		4.1.1.71
		4.1.1.74
		4.1.1.75
		4.1.1.79
		4.1.1.82
		4.1.2.9
		4.1.2.22
		4.1.2.38
		4.1.2.n2
		2.3.1.190
		1.1.3.23
